# Supplementary material for: Using social values in the prioritization of research: Quantitative examples and generalizations
Source: Ecol Evol. 2021 Dec 9;11(24):18000–10. doi: 10.1002/ece3.8394 (PMC8717289; doi:10.1002/ece3.8394)
Supplement: Supplementary file 1 — Appendix S1 [file ECE3-11-18000-s003.R]

#Appendix S1.  Using Social Values in the Prioritization of Research:
#Quantitative Examples and Generalizations.  Ecology and Evolution.

##BEGIN Elasticity
s<-c(0.02, 0.2, 0.8, 0.8, 0.8, 0.8)
b<-c(NA, NA, 0.4, 0.5, 0.9, 1)
f<-c(NA, NA, 2000, 2500, 3000, 3000)
r<-c(NA, NA, 0.4, 0.2, 0.2, 0.2)
rs<-c(NA, NA, NA, 0.2, 0.2, 0.2)
h<-c(NA, NA, 0.2, 0.2, 0.2, 0.2)
Lambda<-vector()

A<-matrix(0,6,6)
A[1,3]<-s[1]*b[3]*(1-h[3])*f[3]/2
A[1,4]<-s[1]*b[4]*(1-h[4])*f[4]/2
A[1,5]<-s[1]*b[5]*(1-h[5])*f[5]/2
A[1,6]<-s[1]*b[6]*(1-h[6])*f[6]/2
A[2,1]<-s[2]
A[3,2]<-s[3]
A[4,3]<-(1-b[3])*s[4]+b[3]*(1-h[3])*r[3]*rs[4]
A[5,4]<-(1-b[4])*s[5]+b[4]*(1-h[4])*r[4]*(1-r[3])*rs[5]
A[6,5]<-(1-b[5])*s[6]+b[5]*(1-h[5])*r[5]*(1-r[4])*rs[5]
Eig<-eigen(A)
Lambda<-max(Re(Eig$values))
imax<-which(Re(Eig$values)==max(Re(Eig$values)))
v<- solve(Eig$vectors)
w<-Re(Eig$vectors[,imax])
v<-Re(v[imax,])
senmat<-v%*%t(w)


Es<-vector()#Elasticity of survival, s
Es[1]<-s[1]/Lambda*(senmat[1,3]*b[3]*f[3]*(1-h[3])/2 + senmat[1,4]*b[4]*f[4]*(1-h[4])/2 + senmat[1,5]*b[5]*f[5]*(1-h[5])/2 + senmat[1,6]*b[6]*f[6]*(1-h[6])/2)
Es[2]<-s[2]/Lambda*(senmat[2,1])
Es[3]<-s[3]/Lambda*(senmat[3,2])
Es[4]<-s[4]/Lambda*(senmat[4,3]*(1-b[3]))
Es[5]<-s[5]/Lambda*(senmat[5,4]*(1-b[4]))
Es[6]<-s[6]/Lambda*(senmat[6,5]*(1-b[5]))

Ef<-vector()#Elasticity of fecundity, f
Ef[1]<-NA#because f[1] is never used in A
Ef[2]<-NA#because f[2] is never used in A
Ef[3]<-f[3]/Lambda*(senmat[1,3]*b[3]*(1-h[3])*s[1]/2)
Ef[4]<-f[4]/Lambda*(senmat[1,4]*b[4]*(1-h[4])*s[1]/2)
Ef[5]<-f[5]/Lambda*(senmat[1,5]*b[5]*(1-h[5])*s[1]/2)
Ef[6]<-f[6]/Lambda*(senmat[1,6]*b[6]*(1-h[6])*s[1]/2)

#The next four block not used in manuscript.
Eb<-vector()#Elasticity of breeding probabiity, b
Eb[1]<-NA#because b[1] is never used in A
Eb[2]<-NA#because b[2] is never used in A
Eb[3]<-b[3]/Lambda*(senmat[4,3]*rs[4]*(r[3]-h[3]*r[3]-s[4]) + senmat[1,3]*f[3]*(1-h[3])*s[1]/2 )
Eb[4]<-b[4]/Lambda*(senmat[5,4]*((h[4]-1)*rs[4]*(r[3]-1)*r[4]-s[5]) + senmat[1,4]*f[4]*(1-h[4])*s[1]/2 )  
Eb[5]<-b[5]/Lambda*(senmat[6,5]*((h[5]-1)*rs[5]*(r[4]-1)*r[5]-s[6]) + senmat[1,5]*f[5]*(1-h[5])*s[1]/2 ) 
Eb[6]<-b[6]/Lambda*(senmat[1,6]*f[6]*(1-h[6])*s[1]/2 )  

Er<-vector()#Elasticity of respeat spawning, r. 
Er[1]<-NA#because r[1] is never used in A
Er[2]<-NA#because r[2] is never used in A
Er[3]<-r[3]/Lambda*(senmat[4,3]*-b[3]*(h[3]-1)*rs[4] + senmat[5,4]*b[4]*(h[4]-1)*rs[5]*-r[4])
Er[4]<-r[4]/Lambda*(senmat[5,4]*-b[4]*(h[4]-1)*rs[5] + senmat[6,5]*b[5]*(h[5]-1)*rs[6]*-r[5])
Er[5]<-r[5]/Lambda*(senmat[6,5]*-b[5]*(h[5]-1)*rs[6])
Er[6]<-0#because r[6] is never used in A

Ers<-vector()#Elasticity of survival of repeat spawners ('z' in manuscript)
Ers[1]<-NA#because rs[1] is never used in A
Ers[2]<-NA#because rs[2] is never used in A
Ers[3]<-NA#because rs[3] is never used in A
Ers[4]<-rs[4]/Lambda*(senmat[4,3]*-b[3]*(h[3]-1)*r[3])
Ers[5]<-rs[5]/Lambda*(senmat[5,4]*b[4]*(h[4]-1)*(r[3]-1)*r[4])
Ers[6]<-rs[6]/Lambda*(senmat[6,5]*b[5]*(h[5]-1)*(r[4]-1)*r[5])

Eh<-vector()#Elasticity of harvest, h.
Eh[1]<-NA#because h[1] is never used in A
Eh[2]<-NA#because h[2] is never used in A
Eh[3]<-h[3]/Lambda*(senmat[4,3]*-b[3]*rs[4]*r[3] + senmat[1,3]*-b[3]*f[3]*s[1]/2)
Eh[4]<-h[4]/Lambda*(senmat[5,4]*b[4]*rs[5]*(r[3]-1)*r[4]  + senmat[1,4]*-b[4]*f[4]*s[1]/2)
Eh[5]<-h[5]/Lambda*(senmat[6,5]*b[5]*rs[6]*(r[4]-1)*r[5]  + senmat[1,5]*-b[5]*f[5]*s[1]/2)
Eh[6]<-h[6]/Lambda*senmat[1,6]*-b[6]*f[6]*s[1]/2
##END Elasticity


##BEGIN EVPI
#The three utility functions are switched on/off with comments (#) at lines 84.85,86, 88, 89, 132, 133, 134, 136, 137.
#The focal variable is denoted with an 'x' in lines 64-68 and 112-116.  Default variable is s_1.
#Use comments to toggle between survial and fecundity at lines 62, 63, 93, 94, 110, 111, 143,1444.
#limits of integration need to be changed when switching from survival to fecundity.

#Second term of EVPI equation
u.h<-vector()
for (H in 1:9){
fun.u2<-function(x){
  mu<-0.8
  sig<-0.1
  a<-mu*(mu*(1-mu)/sig^2-1)
  b<-(1-mu)*(mu*(1-mu)/sig^2-1)
  ds<-dbeta(x,a,b)#for survival, s
  #df<-dnorm(x,3000,200) #for fecundity, f
  
  s<-c(0.02, 0.2, 0.8, 0.8, x, 0.8)
  b<-c(NA, NA, 0.4, 0.5, 0.9, 1)
  f<-c(NA, NA, 2000, 2500, 3000, 3000)
  r<-c(NA, NA, 0.4, 0.2, 0.2, 0.2)
  rs<-c(NA, NA, NA, 0.2, 0.2, 0.2)
  hr<-H/10
  h<-c(NA,NA,hr,hr,hr,hr)
  A<-matrix(0,6,6)
  A[1,3]<-s[1]*b[3]*(1-h[3])*f[3]/2
  A[1,4]<-s[1]*b[4]*(1-h[4])*f[4]/2
  A[1,5]<-s[1]*b[5]*(1-h[5])*f[5]/2
  A[1,6]<-s[1]*b[6]*(1-h[6])*f[6]/2
  A[2,1]<-s[2]
  A[3,2]<-s[3]
  A[4,3]<-(1-b[3])*s[4]+b[3]*(1-h[3])*r[3]*rs[4]
  A[5,4]<-(1-b[4])*s[5]+b[4]*(1-h[4])*r[4]*(1-r[3])*rs[5]
  A[6,5]<-(1-b[5])*s[6]+b[5]*(1-h[5])*r[5]*(1-r[4])*rs[5]
  Eig<-eigen(A)
  lambda.x<-max(Re(Eig$values))

  if (lambda.x<1){
    u<- -1 #U1
    #u<- -2+2*lambda.x #U2
    #u<- -4 +4*lambda.x #U3
    #u<- 0 #U4
    # u<-lambda.x
  } else{
    u<-hr #U1 and U2
    #u<-5*hr^2 #U3
    #u<-hr*2000#U4
    #u<-lambda.x
  }
  u*ds
  #u*df
}
int.out<-integrate(Vectorize(fun.u2),lower=0,upper=1)#works
u.h[H]<-int.out$value
}#H loop
second<-max(u.h)


# First term of EVPI equation
fun.u1<-function(x){
  u.h<-vector()
  for (H in 1:9){
  mu<-0.8
  sig<-0.1
  a<-mu*(mu*(1-mu)/sig^2-1)
  b<-(1-mu)*(mu*(1-mu)/sig^2-1)
  ds<-dbeta(x,a,b)#for survival, s
  #df<-dnorm(x,3000,200) #for fecundity, f
  
  s<-c(.02, 0.2, 0.8, 0.8, x,0.8)
  b<-c(NA, NA, 0.4, 0.5, 0.9, 1)
  f<-c(NA, NA, 2000, 2500, 3000, 3000)
  r<-c(NA, NA, 0.4, 0.2, 0.2, 0.2)
  rs<-c(NA, NA, NA, 0.2, 0.2, 0.2)
  hr<-H/10
  h<-c(NA,NA,hr,hr,hr,hr)
  A<-matrix(0,6,6)
  A[1,3]<-s[1]*b[3]*(1-h[3])*f[3]/2
  A[1,4]<-s[1]*b[4]*(1-h[4])*f[4]/2
  A[1,5]<-s[1]*b[5]*(1-h[5])*f[5]/2
  A[1,6]<-s[1]*b[6]*(1-h[6])*f[6]/2
  A[2,1]<-s[2]
  A[3,2]<-s[3]
  A[4,3]<-(1-b[3])*s[4]+b[3]*(1-h[3])*r[3]*rs[4]
  A[5,4]<-(1-b[4])*s[5]+b[4]*(1-h[4])*r[4]*(1-r[3])*rs[5]
  A[6,5]<-(1-b[5])*s[6]+b[5]*(1-h[5])*r[5]*(1-r[4])*rs[5]
  Eig<-eigen(A)
  lambda.x<-max(Re(Eig$values))
  
  if (lambda.x<1){
    u<- -1 #U1
    #u<- -2+2*lambda.x #U2
    #u<- -4 +4*lambda.x #U3
    #u<- 0 #U4
    #u<-lambda.x
  } else{
    u<-hr #U1 and U2
    #u<-5*hr^2 #U3
    #u<-hr*2000
    #u<-lambda.x
  }
  u.h[H]<-u
  }#H loop
  max(u.h)*ds
  #max(u.h)*df
  
}
first<-integrate(Vectorize(fun.u1),lower=0,upper=1)
(EVPI<-first$value-second)
##END EVPI


##Results plotted in Figure 2.
#Survival, Low certainty:  sig^2=c(0.02,0.1,0.1,0.1,0.1,0.1)
EVPI.s.u1<-c(0.2980805, 0.3205104,0.1250391,0.04088032,0.01030575,0)
EVPI.s.u2<-c(0.2400082, 0.2108185,0.07187288,0.03502876,0.01030567,0)
EVPI.s.u3<-c(0.8571942, 0.7649612,0.3439317,0.2151195, 0.06702081,0)
EVPI.s.u4<-c(457*2,134.6*2,123.2*2,99.3,43*2,0)
#Survival, High certainty:  sig^2=c(0.01,0.05,0.05,0.05,0.05,0.05)
EVPI.s.u1<-c(0.3200793,0.1923416,0.02799395,0.01175237,0.0002166275,0)
EVPI.s.u2<-c(0.2078737,0.1453834,0.02705977,0.0117521, 0.0002166275,0)
EVPI.s.u3<-c(0.7639467,0.5212311,0.173859,  0.0763644, 0.001479248,0)
#Fecundity, Low Certantiy:  sig=c(NA,NA,500,500,500,500)
EVPI.f.u1<-c(NA,NA,0.05256502,0.02451239,0,0)
EVPI.f.u2<-c(NA,NA,0.04011983,0.1242829,0,0)
EVPI.f.u3<-c(NA,NA,0.2341254,0.7078526,0,0)
#Fecundity, High Certainty:  sig=c(NA,NA,200,200,200,200).  These were integrated from 0  to 6000
EVPI.f.u1<-c(NA,NA,0.01433416,0.004082583,0.0008243038,0)
EVPI.f.u2<-c(NA,NA,0.01433415,0.004082583,0.0008243038,0)
EVPI.f.u3<-c(NA,NA,0.09312072,0.02653381, 0.00536863,0)


lambda<-seq(0,30,by=0.1)
dlambda<-dlnorm(lambda,1.75,0.5) 
plot(lambda,dlambda,'b')
mu.msy<- 1-sqrt(1/lambda)
#u<-abs(mu.msy-)
plot(lambda,mu.msy,'b')


###Beverton Holt
#First term
u.h1<-vector()
fun.BH1<-function(x){
  for (H in 1:999){
  hr<-H/1000
  #a<-5
  #b<-3000 
  dx<-dlnorm(x,1.75,0.5)    
  #S.msy<-b*sqrt(1/x)-b/x
  mu.msy<- 1-sqrt(1/x)
  u.h1[H]<-abs(mu.msy-hr) #proto utility function
  }
  min(u.h1)*dx #minimize the difference
}
first<-integrate(Vectorize(fun.BH1),lower=0,upper=30,subdivisions=2000)

(EVPI<-first$value-second) #negative because "value" is a penalty


#Second term
u.h2<-vector()
for (H in 1:999){
  hr<-H/1000
  fun.BH2<-function(x){
    #a<-5
    #b<-3000 
    dx<-dlnorm(x,1.75,0.5)    
    #S.msy<-b*sqrt(1/x)-b/x
    mu.msy<- 1-sqrt(1/x)
    u<-abs(mu.msy-hr) #proto utility function.  
    u*dx
  }
  int.out<-integrate(Vectorize(fun.BH2),lower=0,upper=30)
  u.h2[H]<-int.out$value
}
second<-min(u.h2)


Plot(0:30,dlnorm(0:30,1.75,0.5),'b')


#INTEGRATE
#Second term.  Doesn't choose max!
f<-function(lambda,h){
  d.lambda<-dlnorm(lambda,1.75,0.5)    
  mu.msy<- 1-sqrt(1/lambda)
  u<-abs(mu.msy-h) #proto utility function.  
  u*d.lambda
}
library(pracma)
quad2d(f,xa=0, xb=30,ya=0, yb=1)


#Second term
u.h2<-vector()
for (H in 1:999){
  hr<-H/1000
  fun.BH2<-function(x){
    dx<-dlnorm(x,1.75,0.5)    
    mu.msy<- 1-sqrt(1/x)
    u<-abs(mu.msy-hr) #proto utility function.  
    u*dx
  }
  int.out<-integrate(Vectorize(fun.BH2),lower=0,upper=30)
  u.h2[H]<-int.out$value
}
min(u.h2)
