# Supplementary material for: Using social values in the prioritization of research: Quantitative examples and generalizations
Source: Ecol Evol. 2021 Dec 9;11(24):18000–10. doi: 10.1002/ece3.8394 (PMC8717289; doi:10.1002/ece3.8394)
Supplement: Supplementary file 2 — Appendix S2 [file ECE3-11-18000-s001.m]

% Appendix S2.  Using Social Values in the Prioritization of Research:
%Quantitative Examples and Generalizations.  Ecology and Evolution.

%% Figure 4, Utility function 1
subplot(3,2,1)
delta=(-1:0.0001:1);
u=1-exp(-10*abs(((delta))));
plot(delta,u,'linewidth',1,col='k')
xlabel('\it h - \it h_{MSY}')
ylabel('Penalty')


nH=500;
nA=75;
dH=linspace(0,1,nH);
dA=linspace(1,30,nA);
for H = 1:nH
hr=dH(H);
for A = 1:nA
alpha=dA(A);
dmsy=lognpdf( 1./((1-sqrt(1./alpha))-1).^2, 1.75, 0.5).*abs(-2./((1-sqrt(1./alpha))-1).^3);
mu.msy= 1-sqrt(1/alpha);
%u=abs(mu.msy-hr); %proto utility function.
u=1-exp(-10*abs(((mu.msy-hr))));
Z(H,A)=u*dmsy;
end
end
subplot(3,2,3)
[X,Y]=meshgrid(dA,dH);
surfc(X,Y,Z)
colormap jet
%colormap parula
shading('interp')
view([0, 90])
xlabel('Productivity, \alpha')
ylabel('Harvest rate, \it h')
zlabel('Utility')
hold on
contour3(X,Y,Z,'k','lineWidth',1)
hold off
grid on
dH(sum(Z,2)==min(sum(Z,2)))


hr=linspace(0,1,500);
for h=1:500
    %fun = @(x) abs(1-sqrt(1./x)-hr(h)).*lognpdf( 1./((1-sqrt(1./x))-1).^2, 1.75, 0.5).*abs(-2./((1-sqrt(1./x))-1).^3);
    fun = @(x) 1-exp(-10*abs(1-sqrt(1./x)-hr(h))).*lognpdf( 1./((1-sqrt(1./x))-1).^2, 1.75, 0.5).*abs(-2./((1-sqrt(1./x))-1).^3);
    out(h)=integral(fun,0,30) ;
end
subplot(3,2,5)
plot(hr,out,'linewidth',1,col='k')
xlabel('Harvest rate, \it h')
str2= '$$ \int_{0}^{30} U_1(h| \alpha)*pdf(h_{MSY}| \alpha) d\alpha $$';
ylabel(str2,'Interpreter','latex')

min(out)
hr(out==min(out))


%% FIGURE 4, Utility function 2
subplot(3,2,2)
delta=(-1:0.0001:1);
u=(2*(delta)).^2;
plot(delta,u,'linewidth',1,col='k')
xlabel('\it h - \it h_{MSY}')
ylabel('Penalty')


nH=500;
nA=75;
dH=linspace(0,1,nH);
dA=linspace(1,30,nA);
for H = 1:nH
hr=dH(H);
for A = 1:nA
alpha=dA(A);
dmsy=lognpdf(1./((1-sqrt(1./alpha))-1).^2, 1.75, 0.5).*abs(-2./((1-sqrt(1./alpha))-1).^3);
mu.msy= 1-sqrt(1/alpha);
u= (2.3*(mu.msy-hr)).^2;
Z(H,A)=u*dmsy;
end
end

subplot(3,2,4)
[X,Y]=meshgrid(dA,dH);
surfc(X,Y,Z)
colormap jet
%colormap parula
shading('interp')
view([0, 90])
xlabel('Productivity, \alpha')
ylabel('Harvest rate, \it h')
zlabel('Utility')
hold on
contour3(X,Y,Z,'k','lineWidth',1)
hold off
grid on
dH(sum(Z,2)==min(sum(Z,2)))


hr=linspace(0,1,500);
for h=1:500
%fun =@(x,y) abs(1-sqrt(1./x)-hr(h)).*lognpdf( 1./((1-sqrt(1./y))-1).^2, 1.75, 0.5).*abs(-2./((1-sqrt(1./y))-1).^3);
fun =@(x) (2*(1-sqrt(1./x)-hr(h))).^2.*lognpdf( 1./((1-sqrt(1./x))-1).^2, 1.75, 0.5).*abs(-2./((1-sqrt(1./x))-1).^3);
out(h)=integral(fun,0,30) ;
end
subplot(3,2,6)
plot(hr,out,'linewidth',1,col='k')
xlabel('Harvest rate, \it h')
str2= '$$ \int_{0}^{30} U_2(h| \alpha)*pdf(h_{MSY}| \alpha) d\alpha $$';
ylabel(str2,'Interpreter','latex')

min(out)
hr(find(out==min(out)))


print('SurfacePlot','-dtiff','-r600')
