# Supplementary material for: Using social values in the prioritization of research: Quantitative examples and generalizations
Source: Ecol Evol. 2021 Dec 9;11(24):18000–10. doi: 10.1002/ece3.8394 (PMC8717289; doi:10.1002/ece3.8394)
Supplement: Supplementary file 3 — Appendix S3 [file ECE3-11-18000-s002.m]

%Appendix S3.  Using Social Values in the Prioritization of Research:
%Quantitative Examples and Generalizations.  Ecology and Evolution.

% Lognormal uncertainty in intrinsic productivity
subplot(5,1,1)
alpha=linspace(1,45,10000);
dalpha=lognpdf(alpha,1.75,0.5);
plot(alpha,dalpha)
alpha(dalpha==max(dalpha))
% Doing this is not the right way to convert the first figure into hmsy
subplot(5,1,2)
hmsy=1-sqrt(1./alpha);
plot(hmsy,dalpha,'k')
xlim([0,1])

% Proof of the error above.  Note the small difference between the 2nd and 3rd distributions.
subplot(5,1,3)
x=lognrnd(1.75,0.5,[1000000,1]);
hr=1-sqrt(1./x);
histogram(hr,400)
xlim([0,1])

% Same as above, but now we get numbers for the y-axis as a density.
subplot(5,1,4)
[f,xi]=ksdensity(hr);
plot(xi,f)
xlim([0,1])

% Same as the figure above, but using transformation-of-variables math
subplot(5,1,5)
y=(1-sqrt(1./alpha));
z=lognpdf( 1./(y-1).^2, 1.75, 0.5).*-2./(y-1).^3;
x=alpha;
z=lognpdf( 1./((1-sqrt(1./x))-1).^2, 1.75, 0.5).*abs(-2./((1-sqrt(1./x))-1).^3);
plot(y,z)
xlim([0,1])

% Theory says these two integrals should be identical
fun=@(x) lognpdf(x, 1.75, 0.5)
integral(fun,5, 15)
fun=@(y) lognpdf( 1./(y-1).^2, 1.75, 0.5).*-2./(y-1).^3;
integral(fun,1-sqrt(1/5), 1-sqrt(1/15)) % Confirmed.

% Figure A1
figure
plot(alpha,(1-sqrt(1./alpha)))
xlabel('Intrinsic productivity,\alpha')
ylabel('h_{MSY}')
line([5,5],[0 1-sqrt(1./5)],'LineStyle','--','Color','k')
line([15,15],[0 1-sqrt(1./15)],'LineStyle','--','Color','k')
line([0,5],[1-sqrt(1./5) 1-sqrt(1./5)],'LineStyle','--','Color','k')
line([0,15],[1-sqrt(1./15) 1-sqrt(1./15)],'LineStyle','--','Color','k')

%Figure A2
alpha=linspace(1,30,10000);
z=lognpdf( 1./((1-sqrt(1./alpha))-1).^2, 1.75, 0.5).*abs(-2./((1-sqrt(1./alpha))-1).^3);
plot(1-sqrt(1./alpha),z)
xlim([0,1])
xlabel('\it h_{msy}')
ylabel('Likelihood')
